# Supplementary material for: Progressive Immunodeficiency with Gradual Depletion of B and CD4+ T Cells in Immunodeficiency, Centromeric Instability and Facial Anomalies Syndrome 2 (ICF2)
Source: Diseases. 2019 Apr 4;7(2):34. doi: 10.3390/diseases7020034 (PMC6631482; doi:10.3390/diseases7020034)
Supplement: Supplementary file 1 [file diseases-07-00034-s001.zip]

Archive with 3 entries (2 files):
- diseases-467535-supplementary/
- diseases-467535-supplementary/diseases-467535-File 1.xlsx
- diseases-467535-supplementary/diseases-467535-Table S1.docx
