# Supplementary material for: Progressive Immunodeficiency with Gradual Depletion of B and CD4+ T Cells in Immunodeficiency, Centromeric Instability and Facial Anomalies Syndrome 2 (ICF2)
Source: Diseases. 2019 Apr 4;7(2):34. doi: 10.3390/diseases7020034 (PMC6631482; doi:10.3390/diseases7020034)
Supplement: Supplementary file 1 [file diseases-07-00034-s001.zip › diseases-467535-supplementary/diseases-467535-File 1.xlsx]

## Sheet: P1
Date	1997	1998	2003	2004	2008	2010	2016	2017	2018	2019
IgG (g/l)	2.9	4,53*	5,76*	6,67*	4,6*					13,74*
IgA (g/l)	0.73	0.66	0.57	0.82	0.88					1.38
IgM (g/l)	0.11	0.11	0.16	0.16	0.06					0.15
IgE (U/l)	8
IgG1 (g/l)	2
IgG2 (g/l)	0.58
IgG3 (g/l)	0.17
IgG4 (g/l)	0.15
Lymphocytes (% leucocytes)		38				23	42	43	54	41
Lymphocytes (cells/µl)		2266				1311	2200	2193	2862	1804
CD19 (% lymphocytes)		8				5.3	1	0.9	1	2
CD19 (cells/µl)		181				70	22	20	29	36
CD3 (% lymphocytes)		81				63.1	94	92.4	96	93
CD3 (cells/µl)		1835				827	2068	2026	2748	1678
CD4 (% lymphocytes)		43				50.8	10	7.1	8	8
CD4 (cells/µl)		974				667	220	156	229	144
CD8 (% lymphocytes)		40				6.7	86	84.5	88	85
CD8 (cells/µl)		906				87	1892	1853	2519	1551
NK (% lymphocytes)		9				11.4	3	1.4	4	5
NK (cells/µl)		204				149	66	31	114	90
*under immunglobulin replacement treatmet (SCIg)		Date	2010			2017			2017
			% Lymphocytes	absolute count (cells/µl)		% Lymphocytes	absolute count (cells/µl)		NK natural cytotoxicity
CD19 B cells			5.3	70		0.9	20		patient	control
CD27-IgM+IgD+ naive B cells			5.1	67					7	24		29.1667
CD27+IgM+IgD+ IgM Mem/Marg. Zone B cells			0.1	2					6	17
CD27+IgM-IgD-switched mem. Post GC B cells			0.1	1					5	8
CD38++IgM++ transisional B cells			0.2	2					3	6
CD38+++IgM+/- plasmacells			0	0					ADCC
CD21lowCD38low B cells			0	1					5	19		26.3158
CD16+CD56+CD3- NK cells			11.4	149		1.4	31		2	10
CD3+ T cells			63.1	827		92.4	2026		0	8
CD3+CD4+ T helper cells			50.8	667		7.1	156		0	3
CD3+CD8+ cytotoxic T cells			6.7	87		84.5	1853		Lymphocyte proliferation
CD3+TCR2+ αβ T cells			55.6	728		91.7	2011		484	385		125.714
CD4/CD8 double neg. T cells			1.2	16		1	22		1678	2373		70.7122
CD4CD45RO CD4 memory cells			27.4	360		5.7	126		633	788		80.3299
circulating CXCR5+CD4+ T cells			4.1	54		1.4	30		642	802		80.0499
CD4CD45RA naive CD4+ T cells			24.9	327		1.9	42		475	395		120.253
CD4CD45RACD31 thymusemigrated CD4+ T cells			40.3	529		1.7	37		421	504		83.5317
CD8CD27-CD28- late CD8+ effector cells			0.4	5		5.4	119		1759	1490		118.054
CD8CD27+CD28- CD8+ effector cells			1.5	20		20	439
Specific Antibody			Tetanus-toxoid	0,1 IU/ml	neg.
			Diphtheria	0,18 IE/ml	inadequate
			Hib	0,19 µg/ml	inadequate

## Sheet: P2
Date	2001	2003	2004	2009	2012	2014	2015	2016	2017	2018	2019
IgG (g/l)	10.1	13.3	7.9	6.38	9.92	10.1	11.4	10.6	10.6	12	11.76
IgA (g/l)	1.81	1.6	0.86	1.34	1.89	2.1	2.44	2.34	2.46	2.38	2.29
IgM (g/l)	0.16	0.16	0.16	0.18	0.18	0.18	0.18	0.18	0.19	0.18	0.14
IgE (U/l)	2	2				5
IgG1 (g/l)	8.56	12.4	6.31			8.15			8.07	9.83
IgG2 (g/l)	1.05	0.9	1.15			1.46			1.48	1.65
IgG3 (g/l)	0.74	0.78	0.48			1.03			1.06	1.22
IgG4 (g/l)	0.02	0.01	0.01			0.02			0.03	0.02
Lymphocytes (% leucocytes)					27	28			26
Lymphocytes (cells/µl)					1755	1670			1482
CD19 (% lymphocytes)					14.6	15			11
CD19 (cells/µl)					256	250.5			163
CD3 (% lymphocytes)					68.8	70			84
CD3 (cells/µl)					1207	1169			1254
CD4 (% lymphocytes)					55.9	49			44
CD4 (cells/µl)					981	818.3			652
CD8 (% lymphocytes)					11.5	18			37
CD8 (cells/µl)					202	300.6			548
NK (% lymphocytes)					4.7	4			4
NK (cells/µl)					82	66.8			59
			Date		2012			2014
					% Lymphocytes	absolute count (cells/µl)		NK natural cytotoxicity
CD19 B cells					14.6	256		patient	control		% as compared to control
CD27-IgM+IgD+ naive B cells					13.8	242		3	15		20
CD27+IgM+IgD+ IgM Mem/Marg. Zone B cells					0.4	7		2	9
CD27+IgM-IgD-switched mem. Post GC B cells					0.3	5		1	6
CD38++IgM++ transisional B cells					0.3	5		1	4
CD38+++IgM+/- plasmacells					0.2	4		ADCC
CD21lowCD38low B cells					0.1	2		14	21		66.6667
CD16+CD56+CD3- NK cells					4.7	82		11	17
CD3+ T cells					68.8	1207		6	8
CD3+CD4+ T helper cells					55.9	981		0	6
CD3+CD8+ cytotoxic T cells					11.5	202		Lymphocyte proliferation
CD3+TCR2+ αβ T cells					65.1	1143		127	124		102.419
CD4/CD8 double neg. T cells					0.7	12		4746	3540		134.068
CD4CD45RO CD4 memory cells					17	299		3631	2840		127.852
circulating CXCR5+CD4+ T cells					6	105		1502	1064		141.165
CD4CD45RA naive CD4+ T cells					40.1	704		154	126		122.222
CD4CD45RACD31 thymusemigrated CD4+ T cells					36.5	640		211	163		129.448
CD8CD27-CD28- late CD8+ effector cells					1.3	23		3598	2429		148.127
CD8CD27+CD28- CD8+ effector cells					1.8	31
Antibody responses after vaccination		Measles	< 150 U/l	neg
		Mumps	<230 U/l	neg
		Rubella	44 U/l	pos
		Tetanus toxoid	<0.1 U/ml	neg

## Sheet: P3
Date	2002	2003	2004	2012	2014	2016	2017	2017	2018	2019
IgG (g/l)	9.67	10.9	10.7	10.6	10.3	11.5	10	10.4	6.61	8.83
IgA (g/l)	1.16	1.41	1.6	2.18	2.41	2.36	2.31	2.18	1.28	2
IgM (g/l)	0.13	0.16	0.16	0.18	0.18	0.21	0.19	0.18	0.06	0.07
IgE (U/l)	2				5					0.8
IgG1 (g/l)	8.14	9.18	8.59				7.55	7.78	5.32	7.06
IgG2 (g/l)	1.09	1.05	1.57				1.73	1.45	1.19	1.33
IgG3 (g/l)	0.69	0.77	0.71				0.86	0.81	0.58	0.79
IgG4 (g/l)	0.02	0.09	0.03				0.01	0.02	0.01	0.01
Lymphocytes (% leucocytes)				30	54			32	26
Lymphocytes (cells/µl)				1710	2430			1600	1404
CD19 (% lymphocytes)				14.9	16			15	14
CD19 (cells/µl)				255	389			240	197
CD3 (% lymphocytes)				66.6	70			80	78
CD3 (cells/µl)				1139	1701			1280	1095
CD4 (% lymphocytes)				55.6	29			40	33
CD4 (cells/µl)				952	705			640	463
CD8 (% lymphocytes)				9	49			39	42
CD8 (cells/µl)				154	1191			624	590
NK (% lymphocytes)				5.9	8			4	7
NK (cells/µl)				101	194			64	98
			Date	2012			2014
				% Lymphocytes	absolute count (cells/µl)		NK natural cytotoxicity
CD19 B cells				14.9	255		patient	control
CD27-IgM+IgD+ naive B cells				14.1	241		7	15		46.6667
CD27+IgM+IgD+ IgM Mem/Marg. Zone B cells				0.3	5		4	9
CD27+IgM-IgD-switched mem. Post GC B cells				0.3	5		2	6
CD38++IgM++ transisional B cells				1.1	19		0	4
CD38+++IgM+/- plasmacells				0.3	5		ADCC
CD21lowCD38low B cells				0.1	2		14	21		66.6667
CD16+CD56+CD3- NK cells				5.9	101		11	17
CD3+ T cells				66.6	1139		6	8
CD3+CD4+ T helper cells				55.6	952		0	6
CD3+CD8+ cytotoxic T cells				9	154		Lymphocyte proliferation
CD3+TCR2+ αβ T cells				63.6	1088	medium	124	124		100
CD4/CD8 double neg. T cells				1.1	19	PHA	4806	3540		135.763
CD4CD45RO CD4 memory cells				19.8	338	ConA	3207	2840		112.923
circulating CXCR5+CD4+ T cells				6.9	117	PWM	1609	1064		151.222
CD4CD45RA naive CD4+ T cells				37.9	647	PPD	138	126		109.524
CD4CD45RACD31 thymusemigrated CD4+ T cells				35	598	IL-2	212	163		130.061
CD8CD27-CD28- late CD8+ effector cells				0.3	6	CD3	3733	2429		153.685
CD8CD27+CD28- CD8+ effector cells				1.2	20
Antibody responses after vaccination		Tetanus toxoid	<0.1 U/ml	neg
		S. pneumoniae	3.3 mg/l	neg
		Diphtheria	<0.1 U/ml	pos
